# Supplementary material for: Genome-Wide Identification and Characterization of Argonaute, Dicer-like and RNA-Dependent RNA Polymerase Gene Families and Their Expression Analyses in Fragaria spp
Source: Genes (Basel). 2023 Jan 1;14(1):121. doi: 10.3390/genes14010121 (PMC9859564; doi:10.3390/genes14010121)
Supplement: Supplementary file 1 [file genes-14-00121-s001.zip]

Archive with 7 entries (7 files):
- genes-2078922-supplementary.pdf
- Table S1.xlsx
- Table S2.xlsx
- Table S3.xlsx
- Table S4.xlsx
- Table S5.xls
- Table S6.xlsx
