# Supplementary material for: Genome-Wide Identification and Characterization of Argonaute, Dicer-like and RNA-Dependent RNA Polymerase Gene Families and Their Expression Analyses in Fragaria spp
Source: Genes (Basel). 2023 Jan 1;14(1):121. doi: 10.3390/genes14010121 (PMC9859564; doi:10.3390/genes14010121)
Supplement: Supplementary file 1 [file genes-14-00121-s001.zip › Table S1.xlsx]

## Sheet: Sheet1
Table S1 The information of of the query sequence
Gene family	Gene name	Gene ID
AGO	AtAGO1	AT1G48410.2
	AtAGO2	AT1G31280.1
	AtAGO3	AT1G31290.1
	AtAGO4	AT2G27040.1
	AtAGO5	AT2G27880.1
	AtAGO6	AT2G32940.1
	AtAGO7	AT1G69440.1
	AtAGO8	AT5G21030.1
	AtAGO9	AT5G21150.1
	AtAGO10	AT5G43810.1
	OsAGO1a	Os02g45070
	OsAGO1b	Os04g47870
	OsAGO1c	Os02g58490
	OsAGO1d	Os06g51310
	OsPNH1	Os06g39640
	OsAGO2	Os04g52540
	OsAGO3	Os04g52550
	OsAGO4a	Os01g16870
	OsAGO4b	Os04g06770
	OsMEL1	Os03g58600
	SHL4	Os03g33650
	OsAGO11	Os03g47830
	OsAGO12	Os03g47820
	OsAGO13	Os03g57560
	OsAGO14	Os07g09020
	OsAGO15	Os01g16850
	OsAGO16	Os07g16224
	OsAGO17	Os02g07310
	OsAGO18	Os07g28850
DCL	AtDCL1	AT1G01040.2
	AtDCL2	AT3G03300.1
	AtDCL3	AT3G43920.2
	AtDCL4	AT5G20320.1
	OsDCL1a	Os03g02970
	OsDCL1b	Os06g25250
	OsDCL1c	Os05g18850
	OsDCL2a	Os 03g38740
	OsDCL2b	Os09g14610
	OsDCL3a	Os01g68120
	OsDCL3b	Os10g34430
	SHO1	Os04g43050
RDR	AtRDR1	At1g14790
	AtRDR2	At4g11130
	AtRDR3	At2g19910
	AtRDR4	At2g19920
	AtRDR5	At2g19930
	AtRDR6	At3g49500
	OsRDR1	Os02g50330
	OsRDR2	Os04g39160
	OsRDR3	Os01g10130
	OsRDR4	Os01g10140
	SHL2	Os01g34350
