# Supplementary material for: Genome-Wide Identification and Characterization of Argonaute, Dicer-like and RNA-Dependent RNA Polymerase Gene Families and Their Expression Analyses in Fragaria spp
Source: Genes (Basel). 2023 Jan 1;14(1):121. doi: 10.3390/genes14010121 (PMC9859564; doi:10.3390/genes14010121)
Supplement: Supplementary file 1 [file genes-14-00121-s001.zip › Table S2.xlsx]

## Sheet: Sheet2
Table S1.Primers used to perform RT-qPCR for FaAGO, FaDCL and FaRDR genes.
Gene Name	Forward Sequence (5'to 3')	Reverse Sequence (5'to 3')
EF-1α	CATGCGCCAGACTGTTGCTGT	GACCGACTCAGAATACTAGTAGC
AGO
FaAGO1a	ATTTATACACAATCCCCCCT	TCCATAGTCAAACATGCAAAG
FaAGO1c	CACGGATAATGATTTTGTTG	CTCTTTCACTCTCTCCTTCT
FaAGO1d	ATGTCCTTGAATTGTCACG	TCCCCTTCCTCCTCCACCTTGT
FaAGO2	TCATCGTCCAACCAAGCAGAA	GCATCTCTTCCCAAATGCTCC
FaAGO4b	AGGTTTTGTGTACTGCCCGTA	AAAGGCACAGCACAGTCAAAG
FaAGO5b	CATGGACCGAAAGGCAGTCT	CACGATCAGGCAAAGGCTTG
FaAGO5c	CCTCATCGTCAGCGGCTTT	TGAGACTCGGCGTACATCTT
FaAGO6a	CACGTACACTCATTCCTTCACAC	CTGCCTTCCCAGCACTAGAT
FaAGO7a	CACTGCACCAGGTCCACTTT	GGTTTGGGCATGTGAGAGAG
FaAGO7b	CCACTTCTCCCTTCCAAATA	GGTTTGGGCATGTGAGAGA
FaAGO7c	AAAAGTCCAGGATAGCACCCAC	GCAGGGAGAGATTTTGTGGT
FaAGO10a	CTACTATCCGAACACCACAA	AGGAAACTTTCTTCGAACAC
FaAGO11	GTGGACGGCCGTATTCTTGA	GGGGCGCTCAATTTGGATTC
FaAGO12	GACGGCCGTATTCTTGAGAC	AGAGTTACGGGGCGCTCA
FaAGO13	CCAGCCATATCTCGAGGGAG	TTGGAATGCCAGCAAAGAACG
FaAGO14	ACCAGGGACAGTTGTCGACA	GTGCATAGCATATCGGTGCC
FaAGO15	GGAGTCATGATGGCACGAAT	ATATGTGGGCCTTTTTGGC
FaAGO16	AGGGACAGTTGTTGACACAA	TGGGTGCCGCAATGGATATT
FaAGO17	ACTCTTATTGAGGAAGATCC	ATTGTGTTGGAATCCCAAAG
FaAGO18	CCAGCTCCTCCAAAACGAGT	TTCCCGTCAACTTCAGTTCC
FaAGO19	TTGGCTTCTCAGCAGATGACTT	GCGGTCTCTGACATCGTTGA
FaAGO20	CAACAAAATGGCTCGCCCAA	TTGGGCACGTCGTAGAAGTC
FaAGO21	CTCATGGAGAATCAACATGTAAGA	TCGCGTAACGTGATCTGCTT
DCL
FaDCL1a	AATTCGAGTGCTCCGGCGGT	CCAACCACCTCCTTAACACT
FaDCL1b	TTTCCGGCGGCGGCGGTGGTGAAT	CCAACCACCTCCTTAACACTCC
FaDCL1c	TTTCCGGCGGCGGTGGTGGTGAAT	CCAACCACCTCCTTAACACACC
FaDCL1d	ATCCCGAGGGCGTAGCTAAC	TGAACCTCTGAAGGCAAGGG
FaDCL1e	CAATTCATGCTTTACTGTTGTGGC	GTTGCCAACTGACTTTCAGTGATA
FaDCL2a	ATGACTCCCGCCATATTGCTT	TCATGTATTGCTTTCTGATAGG
FaDCL2b	ACTGACTCATGATTACCTGA	TCAATCAGTTATCTTGGGGA
FaDCL2c	ATGACTCCCGAAATATTGCT	TCATGGATTTCTTTCTGATAGG
FaDCL2e	GCGACTCCGGAGAGTCAAAT	GACATCAGTGAGGGCCGAAA
FaDCL3a	ATGCAGTACAAATCTCACTC	CTTTGCAATTTCCAACACTT
FaDCL3b	GAAAGAATCTTGGATTCTCAGG	CACCTTGATTTTGTCATTAATG
FaDCL3c	TTGTCTGACATCACTGATGG	GAAGATGATCAATTTGTTGTCACC
FaDCL3d	TGTCAAGTTTAGATTTGGTC	GGCAGCACCGTGACCATCAGTGAT
FaDCL3e	GACATCCATTATAACGCTCA	CTGCCCAGTTGAGAGAAAA
FaDCL4a	CGGGTGTGCATTCTATCAGTGA	GACGCGATTTTGCTGTTAAA
FaDCL4b	CAGATGTGCATTCTATCAGT	GATGCGATCTTGCTGTTAAA
FaDCL4c	CAGAAGACTCCAGCAGCGTC	GGGGAGGAAAAGTGATCGGG
RDR
FaRDR1a	ACAGTACTGAAGAAATCATA	AGGCTTACTGTCAGCAAAA
FaRDR1c	GAGGCATCACAAAATGACTA	AATTTGAAGAAGTTGGAGACTCCG
FaRDR1d	TTGGACCAAATCAGATGTTTCG	ACTGAATGAGAAGAAACTTTC
FaRDR1e	ATGTACTTGAGACTTGAGGA	GGTGACTAGTTGATAATGGC
FaRDR1g	CTGGAGAAGGAACTGTTCA	TCCAGAAATTTTGTCACTGC
FaRDR1k	CAAGGTGGCTTCTTAAGCAGTA	TCTTAAGACACCATTGGAGAGA
FaRDR2e	ATGGTTACAATGGCGGCGCCAC	TTTGCTCCGGTGAAGAGC
FaRDR3a	GTGACTTCCAATCCATTG	ACAGTCTCACCTTGAAAACTC
FaRDR3b	TGGTTCTCCGTTGAAAGCC	GAAACCGGTCATCAAGTTGT
FaRDR3c	ATTGGGATTCTGGACGCA	AATCCCATCTCTTTCAAGCT
FaRDR6a	GATATTTCATGTCAATGAGTG	CTACGCCTGATCTTGATCCGA
FaRDR6b	GAACTATTTATACTCTTCTAGCTG	AGTTAACCCTTAAAAACCGATC
FaRDR6d	TGACCTTCTCATCCAATCAACT	ACAATCTCTGGAAGTTTAGG
