# Supplementary material for: Genome-Wide Identification and Characterization of Argonaute, Dicer-like and RNA-Dependent RNA Polymerase Gene Families and Their Expression Analyses in Fragaria spp
Source: Genes (Basel). 2023 Jan 1;14(1):121. doi: 10.3390/genes14010121 (PMC9859564; doi:10.3390/genes14010121)
Supplement: Supplementary file 1 [file genes-14-00121-s001.zip › Table S3.xlsx]

## Sheet: Sheet1
Table S2. Basic information of AGO, DCL, and RDR genes in Fragaria
Gene name	Accession number	Chromosome location	Sequence length	CDs sequence length	Amino acid sequence length	No. of Exons
Fragaria vesca
FvAGO1a	FvH4_5g18150.t1	Fvb5:10429384..10436332+	6949	3273	1090	22
FvAGO1b	FvH4_5g18151.t1	Fvb5:10436224..10445641+	9418	3381	1126	24
FvAGO2	FvH4_3g11980.t1	Fvb3:7076171..7080524-	4354	3171	1056	3
FvAGO4a	FvH4_3g27260.t5	Fvb3:20342492..20350236+	7745	2835	944	24
FvAGO4b	FvH4_4g13080.t1	Fvb4:16698521..16701187-	2667	2667	888	1
FvAGO4c	FvH4_7g04840.t2	Fvb7:5262836..5272803+	9968	2748	915	23
FvAGO5a	FvH4_3g30201.t1	Fvb3:23422962..23427903-	4942	2577	858	19
FvAGO5b	FvH4_3g30202.t1	Fvb3:23429210..23435332-	6123	2865	954	21
FvAGO6a	FvH4_4g08040.t2	Fvb4:7637411..7645474+	8064	2703	900	23
FvAGO6b	FvH4_4g08050.t1	Fvb4:7652937..7660185+	7249	2673	890	23
FvAGO6c	FvH4_6g42040.t1	Fvb6:32886132..32897087-	10956	2670	889	23
FvAGO7	FvH4_4g30730.t2	Fvb4:30215291..30219391-	4101	3060	1019	3
FvAGO10	FvH4_4g01630.t1	Fvb4:1434230..1445026-	10797	2979	992	22
FvDCL1	FvH4_7g17920.t1	Fvb7:15080110..15089980-	9871	5904	1967	19
FvDCL2a	FvH4_6g37440.t1	Fvb6:29461821..29472740-	10920	4182	1393	23
FvDCL2b	FvH4_6g00200.t1	Fvb6:152041..161520+	9480	4194	1397	22
FvDCL3a	FvH4_2g18930.t1	Fvb2:16120223..16128487+	8265	5052	1683	25
FvDCL3b	FvH4_2g30780.t1	Fvb2:23755878..23765432-	9555	4881	1626	25
FvDCL4	FvH4_1g01480.t2	Fvb1:774738..787374+	12637	4917	1638	25
FvRDR1a	FvH4_4g33391.t3	Fvb4:31639556..31645191-	5636	3360	1119	5
FvRDR1b	FvH4_4g13760.t1	Fvb4:17280456..17284429-	3974	3378	1125	4
FvRDR1c	FvH4_4g33441.t1	Fvb4:31652806..31655801-	2996	2295	764	3
FvRDR1d	FvH4_4g33443.t1	Fvb4:31659766..31661737-	1972	1764	587	3
FvRDR2	FvH4_5g05070.t1	Fvb5:2970600..2975902+	5303	3411	1136	4
FvRDR3a	FvH4_1g05980.t1	Fvb1:3184295..3194521+	10227	3678	1225	25
FvRDR3b	FvH4_1g05990.t1	Fvb1:3194926..3204345+	9420	3264	1087	22
FvRDR6a	FvH4_2g29160.t1	Fvb2:22681587..22685304-	3718	3312	1103	1
FvRDR6b	FvH4_2g29170.t1	Fvb2:22685620..22691768-	6149	3603	1200	3
Fragaria × ananassa
FaAGO1a	augustus_masked-Fvb5-4-processed-gene-83.10-mRNA-1	Fvb5-4:8369116..8383529+	14414	6303	2100	41
FaAGO1b	maker-Fvb5-2-snap-gene-105.59-mRNA-1	Fvb5-2:10530407..10545806+	15400	6381	2126	42
FaAGO1c	maker-Fvb5-1-snap-gene-113.48-mRNA-1	Fvb5-1:11318143..11335711-	17569	6552	2183	44
FaAGO1d	maker-Fvb5-3-snap-gene-176.60-mRNA-1	Fvb5-3:17630390..17646008-	15619	3051	1016	42
FaAGO2	maker-Fvb3-3-augustus-gene-48.28-mRNA-1	Fvb3-3:4813085..4818977-	5893	2685	894	2
FaAGO3	maker-Fvb3-2-augustus-gene-63.43-mRNA-1	Fvb3-2:6331803..6341503-	9701	3174	1057	4
FaAGO4a	maker-Fvb3-4-augustus-gene-131.32-mRNA-1	Fvb3-4:13137828..13145341-	7514	2835	944	24
FaAGO4b	maker-Fvb3-1-augustus-gene-134.19-mRNA-1	Fvb3-1:13406236..13412294-	6059	2097	698	23
FaAGO4c	maker-Fvb3-1-augustus-gene-134.16-mRNA-1	Fvb3-1:13453171..13460783+	7613	2643	880	22
FaAGO5a	maker-Fvb3-3-augustus-gene-187.24-mRNA-1	Fvb3-3:18782237..18788731-	6495	2853	950	21
FaAGO5b	maker-Fvb3-4-snap-gene-105.58-mRNA-1	Fvb3-4:10526109..10535270+	9162	4281	1426	32
FaAGO5c	maker-Fvb3-1-augustus-gene-108.33-mRNA-1	Fvb3-1:10841516..10847493-	5978	2850	949	21
FaAGO6a	maker-Fvb4-3-augustus-gene-259.38-mRNA-1	Fvb4-3:25940644..25948616-	7973	2805	934	23
FaAGO6b	augustus_masked-Fvb4-1-processed-gene-59.3-mRNA-1	Fvb4-1:5955126..5962988+	7863	2655	884	23
FaAGO6c	maker-Fvb4-4-snap-gene-221.15-mRNA-1	Fvb4-4:22109610..22117473+	7864	2817	938	23
FaAGO7a	maker-Fvb4-3-snap-gene-34.70-mRNA-1	Fvb4-3:3475670..3479852+	4183	3381	1126	4
FaAGO7b	maker-Fvb4-1-snap-gene-170.75-mRNA-1	Fvb4-1:17080921..17084938-	4018	3330	1109	3
FaAGO7c	maker-Fvb4-4-snap-gene-34.55-mRNA-1	Fvb4-4:3388124..3392184+	4061	3384	1127	4
FaAGO7d	maker-Fvb4-2-augustus-gene-46.43-mRNA-1	Fvb4-2:4641048..4642923-	1876	1686	562	2
FaAGO10a	augustus_masked-Fvb4-2-processed-gene-247.2-mRNA-1	Fvb4-2:24732583..24740934+	8352	2934	977	22
FaAGO10b	maker-Fvb4-1-augustus-gene-11.20-mRNA-1	Fvb4-1:1119216..1127296-	8081	2979	992	22
FaAGO10c	maker-Fvb4-3-augustus-gene-309.25-mRNA-1	Fvb4-3:30975365..30985874+	10510	2979	992	22
FaAGO11	maker-Fvb6-3-snap-gene-62.31-mRNA-1	Fvb6-3:6215335..6221697+	6363	2649	882	21
FaAGO12	maker-Fvb6-2-snap-gene-339.49-mRNA-1	Fvb6-2:33902538..33912138+	9601	2691	896	25
FaAGO13	maker-Fvb6-4-snap-gene-306.66-mRNA-1	Fvb6-4:30621466..30633230-	11765	3309	1102	28
FaAGO14	augustus_masked-Fvb6-1-processed-gene-68.1-mRNA-1	Fvb6-1:6795714..6803101-	7388	2646	881	23
FaAGO15	maker-Fvb4-3-augustus-gene-259.37-mRNA-1	Fvb4-3:25917838..25924022-	6185	2217	738	19
FaAGO16	maker-Fvb4-1-augustus-gene-59.19-mRNA-1	Fvb4-1:5964799..5975529+	10731	2649	882	23
FaAGO17	snap_masked-Fvb4-4-processed-gene-221.7-mRNA-1	Fvb4-4:22120589..22127357+	6769	1947	648	17
FaAGO18	augustus_masked-Fvb7-2-processed-gene-45.5-mRNA-1	Fvb7-2:4529195..4537357+	8163	2775	924	22
FaAGO19	maker-Fvb7-1-snap-gene-42.29-mRNA-1	Fvb7-1:4195098..4201488+	6391	2484	827	20
FaAGO20	maker-Fvb4-3-snap-gene-151.46-mRNA-1	Fvb4-3:15145734..15163783-	18050	6510	2170	12
FaAGO21	augustus_masked-Fvb4-4-processed-gene-147.0-mRNA-1	Fvb4-4:14702183..14704849+	2667	2667	888	1
FaDCL1a	maker-Fvb7-3-augustus-gene-93.26-mRNA-1	Fvb7-3:9345280..9354734+	9455	5850	1949	19
FaDCL1b	maker-Fvb7-1-augustus-gene-209.46-mRNA-1	Fvb7-1:20933074..20943255-	10182	5814	1937	19
FaDCL1c	maker-Fvb7-1-augustus-gene-230.29-mRNA-1	Fvb7-1:22993533..23003006-	9474	5814	1937	19
FaDCL1d	maker-Fvb7-2-augustus-gene-138.44-mRNA-1	Fvb7-2:13830055..13839531-	9477	5895	1964	19
FaDCL1e	maker-Fvb7-2-snap-gene-204.54-mRNA-1	Fvb7-2:20401779..20410844-	9066	5883	1960	19
FaDCL2a	maker-Fvb6-1-augustus-gene-95.30-mRNA-1	Fvb6-1:9515907..9525209+	9303	4182	1393	23
FaDCL2b	maker-Fvb6-3-snap-gene-95.37-mRNA-1	Fvb6-3:9534772..9543682-	8911	3726	1241	24
FaDCL2c	maker-Fvb6-2-snap-gene-3.43-mRNA-1	Fvb6-2:367203..376129+	8927	4185	1394	22
FaDCL2d	maker-Fvb6-1-augustus-gene-355.39-mRNA-1	Fvb6-1:35530594..35539841-	9248	4194	1397	22
FaDCL2e	maker-Fvb6-2-augustus-gene-270.49-mRNA-1	Fvb6-2:27049820..27063370-	13551	5280	1759	27
FaDCL3a	maker-Fvb2-2-snap-gene-85.47-mRNA-1	Fvb2-2:8506461..8514587-	8127	4962	1653	26
FaDCL3b	maker-Fvb2-4-snap-gene-146.44-mRNA-1	Fvb2-4:14642171..14649921+	7751	4929	1643	25
FaDCL3c	maker-Fvb2-2-augustus-gene-18.48-mRNA-1	Fvb2-2:1830328..1839785+	9458	4881	1626	25
FaDCL3d	maker-Fvb2-1-augustus-gene-203.32-mRNA-1	Fvb2-1:20333733..20343430-	9698	5082	1693	25
FaDCL3e	snap_masked-Fvb2-4-processed-gene-219.37-mRNA-1	Fvb2-4:21922197..21931580-	9384	5109	1702	26
FaDCL4a	maker-Fvb1-3-augustus-gene-8.37-mRNA-1	Fvb1-3:865579..877917+	12339	4917	1638	25
FaDCL4b	maker-Fvb1-4-augustus-gene-22.46-mRNA-1	Fvb1-4:2272632..2285224-	12593	4917	1638	25
FaDCL4c	snap_masked-Fvb1-1-processed-gene-268.25-mRNA-1	Fvb1-1:26812397..26825029-	12633	5391	1795	28
FaRDR1a	maker-Fvb4-4-augustus-gene-22.45-mRNA-1	Fvb4-4:2209333..2212632-	3300	2007	668	3
FaRDR1b	maker-Fvb4-3-augustus-gene-20.36-mRNA-1	Fvb4-3:2066484..2072099+	5616	3360	1119	5
FaRDR1c	maker-Fvb4-3-augustus-gene-156.43-mRNA-1	Fvb4-3:15681407..15686367-	4961	3432	1143	5
FaRDR1d	maker-Fvb4-2-augustus-gene-130.26-mRNA-1	Fvb4-2:13031148..13035175+	4028	3432	1143	4
FaRDR1e	maker-Fvb4-4-snap-gene-141.29-mRNA-1	Fvb4-4:14114339..14118618+	4280	3549	1182	9
FaRDR1f	maker-Fvb4-1-augustus-gene-101.26-mRNA-1	Fvb4-1:10141306..10145127-	3822	3225	1074	4
FaRDR1g	maker-Fvb4-1-snap-gene-185.62-mRNA-1	Fvb4-1:18529768..18556911-	27144	3495	1164	14
FaRDR1h	maker-Fvb4-3-augustus-gene-20.35-mRNA-1	Fvb4-3:2045747..2050755+	5009	3324	1107	5
FaRDR1i	maker-Fvb4-4-snap-gene-20.60-mRNA-1	Fvb4-4:2061200..2065772+	4573	3453	1151	7
FaRDR1j	maker-Fvb4-4-snap-gene-20.64-mRNA-1	Fvb4-4:2083233..2087805+	4573	3453	1151	7
FaRDR1k	maker-Fvb4-2-snap-gene-19.57-mRNA-1	Fvb4-2:1898246..1913049+	14804	3477	1158	12
FaRDR2a	maker-Fvb5-1-augustus-gene-25.62-mRNA-1	Fvb5-1:2522103..2527071-	4969	3375	1124	4
FaRDR2b	maker-Fvb5-2-augustus-gene-31.51-mRNA-1	Fvb5-2:3116242..3121393+	5152	3375	1124	4
FaRDR2c	maker-Fvb5-1-augustus-gene-36.58-mRNA-1	Fvb5-1:3611582..3615807+	4226	3378	1125	4
FaRDR2d	maker-Fvb5-3-augustus-gene-247.54-mRNA-1	Fvb5-3:24767744..24773069-	5326	3375	1124	4
FaRDR2e	maker-Fvb5-4-snap-gene-29.99-mRNA-1	Fvb5-4:2941917..2946771+	4855	3798	1265	8
FaRDR3a	maker-Fvb1-4-snap-gene-25.56-mRNA-1	Fvb1-4:2513150..2521703+	8554	2829	942	20
FaRDR3b	maker-Fvb1-4-augustus-gene-0.31-mRNA-1	Fvb1-4:3083..13455-	10373	4059	1352	28
FaRDR3c	maker-Fvb1-3-snap-gene-28.49-mRNA-1	Fvb1-3:2841071..2860070+	19000	6129	2042	47
FaRDR3d	maker-Fvb1-2-augustus-gene-15.43-mRNA-1	Fvb1-2:1543370..1552606-	9237	3708	1235	23
FaRDR3e	maker-Fvb1-2-augustus-gene-27.55-mRNA-1	Fvb1-2:2768468..2777592-	9125	3708	1235	23
FaRDR6a	augustus_masked-Fvb2-2-processed-gene-27.13-mRNA-1	Fvb2-2:2770922..2774119+	3198	3198	1065	1
FaRDR6b	augustus_masked-Fvb2-1-processed-gene-192.13-mRNA-1	Fvb2-1:19267610..19270867-	3258	3258	1085	1
FaRDR6c	maker-Fvb2-4-augustus-gene-206.41-mRNA-1	Fvb2-4:20607273..20610094-	2822	2709	902	2
FaRDR6d	maker-Fvb2-1-augustus-gene-192.55-mRNA-1	Fvb2-1:19271566..19274530-	2965	2043	680	2
FaRDR6e	maker-Fvb2-2-augustus-gene-27.51-mRNA-1	Fvb2-2:2764167..2770276+	6110	3594	1197	3
FaRDR6f	maker-Fvb2-3-augustus-gene-81.58-mRNA-1	Fvb2-3:8086595..8092289-	5695	3603	1200	3
FaRDR6g	maker-Fvb2-4-augustus-gene-206.42-mRNA-1	Fvb2-4:20610567..20615479-	4913	3648	1215	3
