# Supplementary material for: Genome-Wide Identification and Characterization of Argonaute, Dicer-like and RNA-Dependent RNA Polymerase Gene Families and Their Expression Analyses in Fragaria spp
Source: Genes (Basel). 2023 Jan 1;14(1):121. doi: 10.3390/genes14010121 (PMC9859564; doi:10.3390/genes14010121)
Supplement: Supplementary file 1 [file genes-14-00121-s001.zip › Table S4.xlsx]

## Sheet: Sheet1
Table S3. Physical and chemical parameters of AGO, DCL, and RDR proteins in Fragaria
Gene name	Amino acid sequence length	Molecular weight (Da)	Theoretical pI	Instability index	Aliphatic index	Grand average of hydropathicity
ARGONAUTES
FvAGO1a	1090	120439	9.35	44.3	74.09	-0.537
FvAGO1b	1126	125219	9.41	55.58	74.11	-0.478
FvAGO2	1056	117110.67	9.42	46.38	74.64	-0.505
FvAGO4a	944	104832	8.85	44.64	83.92	-0.398
FvAGO4b	888	100230	9.48	42.13	80.52	-0.362
FvAGO4c	915	102073	9.13	42.91	82.82	-0.333
FvAGO5a	858	95823.2	9.26	46.87	80.42	-0.364
FvAGO5b	954	106346	9.51	49.12	80.94	-0.394
FvAGO6a	900	100494	9.27	39.69	87.69	-0.276
FvAGO6b	890	100132	9.04	41.45	85.36	-0.34
FvAGO6c	889	99382.8	9.23	39.21	87.12	-0.291
FvAGO7	1019	115706	9.23	44.01	80.44	-0.457
FvAGO10	992	111183	9.29	45.46	79.99	-0.414
FaAGO1a	2100	232802	9.33	50.21	75.36	-0.518
FaAGO1b	2126	235762	9.36	51.14	74.94	-0.507
FaAGO1c	2183	241783	9.32	48.07	74.01	-0.53
FaAGO1d	1016	112412	9.37	55.85	72.63	-0.536
FaAGO2	894	100255	8.89	38.77	87.83	-0.232
FaAGO3	1057	117467	9.35	47.02	75.67	-0.489
FaAGO4a	944	104888	8.8	44.16	84.53	-0.39
FaAGO4b	698	78457.6	8.73	48.14	93.09	-0.122
FaAGO4c	880	98195.4	9.15	44.08	87.8	-0.353
FaAGO5a	950	106132	9.54	48.66	81.17	-0.39
FaAGO5b	1426	159414	9.7	47.11	81.49	-0.454
FaAGO5c	949	105930	9.52	46.55	81.68	-0.386
FaAGO6a	934	104318	9.35	45.63	85.13	-0.304
FaAGO6b	884	98506.4	9.21	41.74	86.41	-0.287
FaAGO6c	938	104577	9.27	45.4	87.15	-0.272
FaAGO7a	1126	127975	9.22	43.3	82.83	-0.421
FaAGO7b	1109	126108	9.33	40.99	84.11	-0.408
FaAGO7c	1127	128121	9.36	42.99	83.73	-0.421
FaAGO7d	562	63630.5	9.06	38.13	88.06	-0.343
FaAGO10a	977	109444	9.27	44.43	79.53	-0.409
FaAGO10b	992	111162	9.29	45.46	79.9	-0.415
FaAGO10c	992	111145	9.27	45.53	79.99	-0.412
FaAGO11	882	98582.7	9.02	38.01	87.27	-0.228
FaAGO12	896	99823.2	9.04	39.07	88.3	-0.25
FaAGO13	1102	123913	9.17	42.49	89.38	-0.258
FaAGO14	881	98446.6	9.15	39.81	86.7	-0.279
FaAGO15	738	82907.3	8.6	43.59	85.11	-0.358
FaAGO16	882	98961.1	8.93	42.89	85.16	-0.32
FaAGO17	648	72334.1	8.83	42.56	84.04	-0.412
FaAGO18	924	103236	9.07	43.85	81.49	-0.326
FaAGO19	827	93177.2	8.99	46.29	86.2	-0.32
FaAGO20	2170	244668	9.25	47.56	83.03	-0.301
FaAGO21	888	100323	9.45	42.27	81.4	-0.352
DICER-like
FvDCL1	1967	220259	5.89	40.14	82.92	-0.476
FvDCL2a	1393	158624	6.44	42.39	91.57	-0.155
FvDCL2b	1397	158742	6.35	45.91	93.21	-0.156
FvDCL3a	1683	189867	6.04	43.88	91.75	-0.239
FvDCL3b	1626	182691	6.44	41.04	91.49	-0.265
FvDCL4	1638	183102	6	49.64	92.39	-0.188
FaDCL1a	1949	218083	6.08	40.63	83.63	-0.435
FaDCL1b	1937	216828	6.08	41.55	83.8	-0.425
FaDCL1c	1937	216781	6.17	40.84	84.36	-0.411
FaDCL1d	1964	219918	5.97	40.53	83.3	-0.457
FaDCL1e	1960	219357	5.95	40.36	83.17	-0.44
FaDCL2a	1393	158622	6.53	42.56	91.85	-0.159
FaDCL2b	1241	142025	6.44	41.63	93.43	-0.145
FaDCL2c	1394	158496	6.34	42.93	92.83	-0.153
FaDCL2d	1397	158915	6.26	45.33	93.27	-0.161
FaDCL2e	1759	199364	5.91	44.79	92.27	-0.222
FaDCL3a	1653	186721	6.06	45.37	92.41	-0.237
FaDCL3b	1643	185303	6.02	44.41	90.08	-0.262
FaDCL3c	1626	182677	6.44	40.94	91.55	-0.262
FaDCL3d	1693	190217	7.22	40.92	90.57	-0.244
FaDCL3e	1702	191240	6.83	39.65	90.73	-0.248
FaDCL4a	1638	183053	6.09	50.77	92.45	-0.172
FaDCL4b	1638	183115	6.07	49.27	92.63	-0.185
FaDCL4c	1795	200357	6.57	49.72	88.95	-0.242
RNA-DEPENDENT RNA POLYMERASES
FvRDR1a	1119	127262	7.48	37.31	83.01	-0.323
FvRDR1b	1125	127324	7.48	39.73	86.63	-0.22
FvRDR1c	764	86732.1	7.96	35.55	75.39	-0.388
FvRDR1d	587	65739.4	8.43	39.06	80.53	-0.337
FvRDR2	1136	129601	6.36	41.6	85.97	-0.246
FvRDR3a	1225	138018	6.77	46.9	78.46	-0.469
FvRDR3b	1087	122659	6.35	40.67	84.86	-0.363
FvRDR6a	1103	125875	8.65	47.12	79.47	-0.309
FvRDR6b	1200	137313	7.17	34.78	81.23	-0.358
FaRDR1a	668	75505.3	5.92	35.33	80.13	-0.305
FaRDR1b	1119	127269	7.87	38.07	82.31	-0.329
FaRDR1c	1143	128483	6.75	38.68	85.78	-0.208
FaRDR1d	1143	129625	7.94	38.36	86.02	-0.227
FaRDR1e	1182	134053	8.34	41.07	85.84	-0.23
FaRDR1f	1074	121115	6.95	37.5	83.76	-0.273
FaRDR1g	1164	132001	7.73	44.3	82.03	-0.27
FaRDR1h	1107	125639	7.42	36.96	81.26	-0.3
FaRDR1i	1151	130389	7.28	41.98	80.69	-0.309
FaRDR1j	1151	130389	7.28	41.98	80.69	-0.309
FaRDR1k	1158	130746	6.86	42.32	82.56	-0.275
FaRDR2a	1124	128076	6.34	41.87	84.47	-0.249
FaRDR2b	1124	128028	6.34	42.33	84.29	-0.253
FaRDR2c	1125	127956	6.19	41.92	83.77	-0.242
FaRDR2d	1124	128077	6.64	41.71	83.33	-0.257
FaRDR2e	1265	142698	8.22	43.04	86.23	-0.238
FaRDR3a	942	106775	6.43	35.61	88.59	-0.325
FaRDR3b	1352	151111	6.61	48.26	76.35	-0.486
FaRDR3c	2042	229070	6.58	44.91	81.7	-0.37
FaRDR3d	1235	138977	7.36	48.3	80.35	-0.42
FaRDR3e	1235	138955	7.36	47.83	80.03	-0.42
FaRDR6a	1065	121594	8.69	46.91	81.2	-0.282
FaRDR6b	1085	123830	8.46	45.4	80.17	-0.305
FaRDR6c	902	102723	8.75	46.98	78.91	-0.279
FaRDR6d	680	76971.1	6.28	32.23	75.72	-0.35
FaRDR6e	1197	136997	7.17	34.77	81.44	-0.357
FaRDR6f	1200	137295	7.18	35.71	80.58	-0.356
FaRDR6g	1215	139209	6.66	34.94	82.3	-0.333
