# Supplementary material for: Genome-Wide Identification and Characterization of Argonaute, Dicer-like and RNA-Dependent RNA Polymerase Gene Families and Their Expression Analyses in Fragaria spp
Source: Genes (Basel). 2023 Jan 1;14(1):121. doi: 10.3390/genes14010121 (PMC9859564; doi:10.3390/genes14010121)
Supplement: Supplementary file 1 [file genes-14-00121-s001.zip › Table S5.xls]

Table S4. Ka/Ks analysis of AGO, DCL and RDR genes in Fragaria
Duplicated gene 1	Duplicated gene 2	Ka	Ks	Ka/Ks	Purifying selection	Duplicate type
Ortholog genes
FvAGO1a	FaAGO1c	0.006497722	0.014038483	0.462850761	Yes	Segmental
	FaAGO1b	0.006226901	0.060591418	0.1027687	Yes	Segmental
	FaAGO1d	0.1632307	1.148635948	0.142108298	Yes	Segmental
	FaAGO1a	0.008695149	0.078538433	0.110712032	Yes	Segmental
FvAGO10	FaAGO10a	0.004686643	0.035190485	0.133179282	Yes	Segmental
	FaAGO10b	0.002859136	0.034434078	0.083032169	Yes	Segmental
	FaAGO10c	8.78E-04	0.004311906	0.203710621	Yes	Segmental
FvAGO2	FaAGO2	0.024603573	0.052845908	0.465571956	Yes	Segmental
FvAGO4a	FaAGO4a	0.001388889	0.016600275	0.083666642	Yes	Segmental
FvAGO4b	FaAGO20	0.007109058	0.010650097	0.667511098	Yes	Segmental
	FaAGO21	0.008337165	0.023171061	0.359809396	Yes	Segmental
FvAGO4c	FaAGO18	0.021063973	0.022670062	0.929153742	Yes	Segmental
	FaAGO19	0.11372253	0.125833401	0.903754718	Yes	Segmental
FvAGO5a	FaAGO5b	0.281571332	1.312882118	0.214468099	Yes	Segmental
FvAGO6a	FaAGO6b	0.007966549	0.030637069	0.260029748	Yes	Segmental
	FaAGO6c	0.006967535	0.022437571	0.310529836	Yes	Segmental
	FaAGO15	0.134234061	0.551453821	0.243418497	Yes	Segmental
FvAGO6c	FaAGO14	0.00397813	0.001597445	2.490308229	No	Segmental
FvAGO7	FaAGO7d	0.005388784	0.029337073	0.183685117	Yes	Segmental
	FaAGO7b	0.00938946	0.033635465	0.279153571	Yes	Segmental
	FaAGO7c	0.008098683	0.032188287	0.251603406	Yes	Segmental
	FaAGO7a	0.001696713	0.002875633	0.590031342	Yes	Segmental
FvDCL1	FaDCL1e	0.003631094	0.003496146	1.038598969	No	Segmental
	FaDCL1d	9.95E-04	0.006352408	0.156576875	Yes	Segmental
	FaDCL1b	0.008989069	0.040502305	0.221939688	Yes	Segmental
	FaDCL1c	0.011153322	0.040049123	0.27849105	Yes	Segmental
	FaDCL1a	0.006496578	0.034521914	0.188187067	Yes	Segmental
FvDCL2a	FaDCL2a	0.001853187	0.007505424	0.246913098	Yes	Segmental
	FaDCL2b	0.023003868	0.048899705	0.470429576	Yes	Segmental
	FaDCL2c	0.014322102	0.038340007	0.373555013	Yes	Segmental
FvDCL3a	FaDCL3a	0.003706408	0.004508241	0.822140526	Yes	Segmental
	FaDCL3b	0.016999023	0.038638113	0.4399548	Yes	Segmental
FvDCL3b	FaDCL3d	0.014517883	0.050679392	0.286465222	Yes	Segmental
	FaDCL3c	7.99E-04	0.004471619	0.178691724	Yes	Segmental
	FaDCL3e	0.01237613	0.041241205	0.300091378	Yes	Segmental
FvDCL4	FaDCL4c	0.001908615	0.005531253	0.345060084	Yes	Segmental
	FaDCL4a	0.010904689	0.029874961	0.365010989	Yes	Segmental
	FaDCL4b	0.002910185	0.005343647	0.54460646	Yes	Segmental
FvRDR1a	FaRDR1j	0.308529156	1.644953026	0.187561074	Yes	Segmental
FvRDR1b	FaRDR1d	0.013220912	0.038103432	0.346974312	Yes	Segmental
	FaRDR1c	0.022538932	0.02139298	1.053566701	No	Segmental
	FaRDR1f	0.017197423	0.036808841	0.467209047	Yes	Segmental
	FaRDR1e	0.02645818	0.036996396	0.715155616	Yes	Segmental
FvRDR2	FaRDR1h	0.57540131	2.799015393	0.205572756	Yes	Segmental
	FaRDR2c	0.011582869	0.036301473	0.319074354	Yes	Segmental
	FaRDR2b	0.002302381	0.003947378	0.58326849	Yes	Segmental
	FaRDR2e	0.028759411	0.072349377	0.397507382	Yes	Segmental
FvRDR3a	FaRDR3d	0.027729082	0.045005796	0.616122455	Yes	Segmental
	FaRDR3e	0.027727384	0.043745074	0.633840151	Yes	Segmental
	FaRDR3c	0.027164526	0.051875775	0.5236457	Yes	Segmental
	FaRDR3b	0.006903073	0.016958429	0.407058536	Yes	Segmental
	FaRDR3a	0.256910467	0.577188018	0.445107068	Yes	Segmental
FvRDR6a	FaRDR6b	0.015730612	0.055291916	0.284501111	Yes	Segmental
	FaRDR6e	0.220400487	0.672254086	0.327852952	Yes	Segmental
	FaRDR6c	0.024816729	0.064517792	0.384649385	Yes	Segmental
Paralog genes
FaAGO1a	FaAGO1b	0.010084634	0.045855836	0.219920403	Yes	Segmental
	FaAGO1c	0.018912789	0.070265209	0.269162916	Yes	Segmental
	FaAGO1d	0.002725211	0.029777068	0.091520468	Yes	Segmental
FaAGO1b	FaAGO1d	0.00304249	0.034445268	0.088328252	Yes	Segmental
	FaAGO1c	0.015903756	0.064891343	0.245082855	Yes	Segmental
FaAGO1c	FaAGO1d	0.008722613	0.053063883	0.164379475	Yes	Segmental
FaAGO4a	FaAGO4b	0.028948328	0.079697717	0.363226569	Yes	Segmental
FaAGO5a	FaAGO5b	0.007884435	0.061024751	0.129200614	Yes	Segmental
FaAGO6a	FaAGO6b	0.007467392	0.028977447	0.257696685	Yes	Segmental
	FaAGO6c	0.011412036	0.028736975	0.397120307	Yes	Segmental
FaAGO7a	FaAGO7b	0.010319329	0.035153443	0.293551024	Yes	Segmental
	FaAGO7c	0.026871766	0.052858788	0.508368936	Yes	Segmental
	FaAGO7d	0.005388784	0.034796606	0.154865211	Yes	Segmental
FaAGO7b	FaAGO7c	0.010713759	0.018605605	0.575835033	Yes	Segmental
	FaAGO7d	0.007726053	0.018405832	0.419761167	Yes	Segmental
FaAGO7c	FaAGO7d	0.006167719	0.015807391	0.390179425	Yes	Segmental
FaAGO10a	FaAGO10b	0.004014581	0.017774221	0.225865368	Yes	Segmental
	FaAGO10c	0.005580383	0.036775751	0.151740828	Yes	Segmental
FaAGO10b	FaAGO10c	0.003739559	0.035983406	0.103924542	Yes	Segmental
FaAGO11	FaAGO12	0.022230793	0.023261017	0.955710275	Yes	Segmental
	FaAGO14	0.014127298	0.011822905	1.194909212	No	Segmental
FaAGO12	FaAGO14	0.018500424	0.024754722	0.747349289	Yes	Segmental
FaAGO15	FaAGO16	0.008332179	0.047220969	0.176450829	Yes	Segmental
FaAGO18	FaAGO19	0.127657972	0.151547006	0.842365517	Yes	Segmental
FaDCL1a	FaDCL1b	0.008301012	0.02602966	0.318905894	Yes	Segmental
	FaDCL1c	0.009998089	0.027169606	0.367987989	Yes	Segmental
	FaDCL1d	0.006696971	0.038322512	0.174752932	Yes	Segmental
	FaDCL1e	0.009052075	0.036400963	0.248676795	Yes	Segmental
FaDCL1b	FaDCL1c	0.003129603	0.006806626	0.459787754	Yes	Segmental
	FaDCL1d	0.008541498	0.041814583	0.204270784	Yes	Segmental
	FaDCL1e	0.010915421	0.042259239	0.258296688	Yes	Segmental
FaDCL1c	FaDCL1d	0.010696372	0.041360473	0.258613388	Yes	Segmental
	FaDCL1e	0.013077384	0.04180379	0.312827727	Yes	Segmental
FaDCL1d	FaDCL1e	0.002767327	0.007861315	0.352018289	Yes	Segmental
FaDCL2a	FaDCL2c	0.015583762	0.039435934	0.39516655	Yes	Segmental
FaDCL2c	FaDCL2b	0.017079706	0.024048921	0.710206766	Yes	Segmental
FaDCL3a	FaDCL3b	0.017767271	0.039703686	0.447496755	Yes	Segmental
FaDCL3c	FaDCL3d	0.014247102	0.05162535	0.275971046	Yes	Segmental
	FaDCL3e	0.012105443	0.042177486	0.28701197	Yes	Segmental
FaDCL3d	FaDCL3e	0.009670838	0.028140356	0.343664371	Yes	Segmental
FaDCL4a	FaDCL4b	0.010640127	0.028000542	0.379997175	Yes	Segmental
	FaDCL4c	0.010423025	0.027093091	0.38471155	Yes	Segmental
FaDCL4b	FaDCL4c	0.002182365	0.001837251	1.187842659	No	Segmental
FaRDR1c	FaRDR1d	0.030843904	0.067694178	0.455635994	Yes	Segmental
	FaRDR1e	0.043072754	0.066008805	0.652530433	Yes	Segmental
	FaRDR1f	0.017196837	0.035416863	0.48555505	Yes	Segmental
FaRDR1d	FaRDR1e	0.026633405	0.039729854	0.670362518	Yes	Segmental
	FaRDR1f	0.011015735	0.036746208	0.299778831	Yes	Segmental
FaRDR1e	FaRDR1f	0.020594508	0.031425467	0.655344543	Yes	Segmental
FaRDR1g	FaRDR1j	0.066032168	0.134012073	0.492732979	Yes	Segmental
FaRDR1h	FaRDR1i	0.046543061	0.08634394	0.539042586	Yes	Segmental
	FaRDR1j	0.046543061	0.08634394	0.539042586	Yes	Segmental
	FaRDR1k	0.086032907	0.155958064	0.551641287	Yes	Segmental
FaRDR1i	FaRDR1k	0.118787469	0.192198587	0.618045485	Yes	Segmental
FaRDR1j	FaRDR1k	0.118787469	0.192198587	0.618045485	Yes	Segmental
FaRDR2a	FaRDR2b	0.001534184	0.003946945	0.388701681	Yes	Segmental
	FaRDR2d	0.015091442	0.044627854	0.338161937	Yes	Segmental
FaRDR2b	FaRDR2c	0.010805088	0.037680309	0.286756879	Yes	Segmental
	FaRDR2d	0.015090955	0.046027749	0.327866462	Yes	Segmental
	FaRDR2e	0.023787033	0.060164325	0.395367733	Yes	Segmental
FaRDR2c	FaRDR2d	0.015288879	0.039748861	0.384636913	Yes	Segmental
	FaRDR2e	0.023995675	0.052191961	0.459758065	Yes	Segmental
FaRDR2d	FaRDR2e	0.016538598	0.038769207	0.426591096	Yes	Segmental
FaRDR3a	FaRDR3c	0.257999673	0.618987103	0.416809449	Yes	Segmental
	FaRDR3d	0.257974008	0.584078292	0.441677102	Yes	Segmental
	FaRDR3e	0.258929804	0.579245362	0.447012304	Yes	Segmental
FaRDR3b	FaRDR3d	0.01826631	0.036287311	0.503380109	Yes	Segmental
	FaRDR3e	0.018265176	0.035013651	0.521658695	Yes	Segmental
FaRDR3c	FaRDR3d	0.031248908	0.052832399	0.591472454	Yes	Segmental
	FaRDR3e	0.031126662	0.050761861	0.613189922	Yes	Segmental
FaRDR3d	FaRDR3e	0.001408203	0.001161216	1.212697409	No	Segmental
FaRDR6b	FaRDR6c	0.020385254	0.048686967	0.418700436	Yes	Segmental
	FaRDR6e	0.228310804	0.685010183	0.333295489	Yes	Segmental
FaRDR6c	FaRDR6e	0.22740915	0.719768988	0.315947413	Yes	Segmental
FaRDR6d	FaRDR6f	0.018152789	0.042192389	0.430238466	Yes	Segmental
	FaRDR6g	0.013654783	0.021361759	0.639216238	Yes	Segmental
FaRDR6e	FaRDR6f	0.009360496	0.038668357	0.242071207	Yes	Segmental
