# Supplementary material for: Genome-Wide Identification and Characterization of Argonaute, Dicer-like and RNA-Dependent RNA Polymerase Gene Families and Their Expression Analyses in Fragaria spp
Source: Genes (Basel). 2023 Jan 1;14(1):121. doi: 10.3390/genes14010121 (PMC9859564; doi:10.3390/genes14010121)
Supplement: Supplementary file 1 [file genes-14-00121-s001.zip › Table S6.xlsx]

## Sheet: Sheet1
Table S5. The characteristic DDH/H and DDD/H motifs in AGO proteins of strawberry
Gene name	motif
FvAGO1a	DDH/H
FvAGO1b	DDH/H
FaAGO1a	DDH/H
FaAGO1b	DDH/H
FaAGO1c	DDH/H
FaAGO1d	DDH/H
FvAGO2	DDD/H
FaAGO2	DDD/H
FaAGO3	DDD/H
FvAGO4a	DDH/P
FvAGO4b	DDH/P
FvAGO4c	DDH/P
FaAGO4a	DDH/P
FaAGO4b	DDH/P
FaAGO4c	DDH/P
FvAGO5a	DD-/H
FvAGO5b	DDH/H
FaAGO5a	DDH/H
FaAGO5b	DDH/H
FaAGO5c	DDH/H
FvAGO6a	DDH/P
FvAGO6b	DDH/P
FvAGO6c	DDH/P
FaAGO6a	DDH/P
FaAGO6b	DDH/P
FaAGO6c	DDH/P
FvAGO7	DDH/H
FaAGO7a	DDH/H
FaAGO7b	DDH/H
FaAGO7c	DDH/H
FaAGO7d	D--/H
FvAGO10	DDH/H
FaAGO10a	DDH/H
FaAGO10b	DDH/H
FaAGO10c	DDH/H
FaAGO11	DDH/P
FaAGO12	DDH/S
FaAGO13	DD-/P
FaAGO14	DDH/P
FaAGO15	DD-/P
FaAGO16	DDH/P
FaAGO17	DD-/P
FaAGO18	DDH/P
FaAGO19	DD-/P
FaAGO20	DDH/P
FaAGO21	DDH/P
